# Supplementary material for: Robust optical flow algorithm for general single cell segmentation
Source: PLoS One. 2022 Jan 14;17(1):e0261763. doi: 10.1371/journal.pone.0261763 (PMC8759635; doi:10.1371/journal.pone.0261763)
Supplement: S3 File — MATLAB file containing the optical flow algorithm outlined in this manuscript. (M) [file pone.0261763.s003.m]

%% Script for segmenting single cells via optical flow

% Accompanying MATLAB file for manuscript "Robust Optical Flow Algorithm
% for General Single Cell Segmentation"

% Michael C. Robitaille, Jeff M. Byers, Joseph A. Christodoulides, Marc P. Raphael*
% 
% *Contact: Marc.Raphael@nrl.navy.mil
%
% Naval Research Laboratory, Materials Science & Technology Division
% 2021

%=======Instructions===========
% Need to have the following .m files uploaded to matlab directory
% OpticalFlowSegmentation.m
% ReadDataCube.m
%
% The segmented cells are stored as a binary mask in the 3D cell array "BW_cube"
% For instance, if you are segmenting 25 consecutive images of 500 x 500
% pixels, BW_cube then has the dimensions (500x500x25)
%

%% 1. Script for processing all the images in a directory.
clear; clc;
close all;

% Select data source.
dir_str = '\\your file path';

% Read in data.
I = ReadDataCube(dir_str);
[rows,cols,NumOfFrames ] = size(I);

%% 2. Segment images via optical flow.

% Threshold for flow vector magnitude.
th = 0.02;
% Morphological processing parameters.
MinPixelsInConnectedRegion = 500;
SizeOfSmoothingDisk = 1;

tic
for k = 2:NumOfFrames
    moving = I(:,:,k); % This is the frame being analyzed.
    fixed = I(:,:,k-1);% This is the background frame for optical flow.
    clear I_pair
        I_pair(:,:,1) = fixed;
        I_pair(:,:,2) = moving;
    k
    % Compute optical flow segmentation.
    BW_cube(:,:,k-1) = OpticalFlowSegmentation(I_pair,th,MinPixelsInConnectedRegion,SizeOfSmoothingDisk);
end
toc

%% 3. Visualize OF segmentation over imagery, highlighting segmented cells that are in close proximity
NearTh = 100; % Distance threshold in pixels that determines if two objects are close, usually 100
SegFig = figure; 
clear minD Area Perimeter Centroid
for k=1:NumOfFrames-1
    
    stats = regionprops('table',BW_cube(:,:,k),'Area','Perimeter','Eccentricity','Centroid');
    centroid = stats.Centroid;
    
    Area{k} = stats.Area;
    Perimeter{k} = stats.Perimeter;
    Centroid{k} = centroid;
    
    B = bwboundaries(BW_cube(:,:,k));
    NF = length(B);
    Id = double(I);
    % Display. 

    imshow(I(:,:,k+1)); colormap bone; hold on;
    for i = 1:length(B)
        bdd = B{i};
        plot(bdd(:,2), bdd(:,1), 'r', 'LineWidth', 1)
    end
    scatter(centroid(:,1),centroid(:,2),'r+')
    axis equal; title(['FRAME k=' num2str(k) ', th=' num2str(th)]);
       
    % Find minimum distances between boundaries of segmented regions.
    tic
    D_min = zeros(NF,NF);
    for i=1:NF-1
        bdd1 = B{i}; n1 = length(bdd1);
        x1 = bdd1(:,2); y1 = bdd1(:,1);       
        for j=i+1:NF           
            bdd2 = B{j}; n2 = length(bdd2);
            x2 = bdd2(:,2); y2 = bdd2(:,1);
            X1 = repmat(x1,[1 n2]); Y1 = repmat(y1,[1 n2]);
            X2 = repmat(x2,[1 n1]); Y2 = repmat(y2,[1 n1]);
            D = round(sqrt( (X1-X2').^2 + (Y1-Y2').^2 ));
            [D_min_in_col,row_vec] = min(D);
            [D_min(i,j),col] = min(D_min_in_col);
            row = row_vec(col);
     % highlight segmented regions that are in close proximity        
            if D_min(i,j) < NearTh      
                plot([ bdd1(row,2) bdd2(col,2) ],[ bdd1(row,1) bdd2(col,1) ],'-g')
            end
        end        
    end
    minD{k} = D_min; 
    toc
    
    k    
    pause(0.01); hold off
    
end
%% Save segmented masks and optical flow parameters
save('Your file name.mat','BW_cube', 'th', 'MinPixelsInConnectedRegion', 'SizeOfSmoothingDisk');
