# Supplementary material for: Robust optical flow algorithm for general single cell segmentation
Source: PLoS One. 2022 Jan 14;17(1):e0261763. doi: 10.1371/journal.pone.0261763 (PMC8759635; doi:10.1371/journal.pone.0261763)
Supplement: S4 File — Supporting .m file needed to run segmentation code. Please see comments of segmentation code for use. (M) [file pone.0261763.s004.m]

function [ fillBW, mag ] = OpticalFlowSegmentation(I_pair,th,MinPixelsInConnectedRegion,SizeOfSmoothingDisk)
% Optical flow segmentation using two images.

opticFlow = opticalFlowFarneback('FilterSize',15,'NumPyramidLevels',3);
flow = estimateFlow(opticFlow,I_pair(:,:,2)); 

% Threshold for flow vector magnitude.
u = flow.Vx; 
v = flow.Vy;
mag = sqrt( u.^2 + v.^2 ); 
bin_idx = ( mag > th);

% Initial binary image from flow vector thresholding.
BW = bin_idx; 

% Remove regions with low connectivity, effectively a size filter.
BW2 = bwareaopen(BW,MinPixelsInConnectedRegion); 

% Close image:  Smooth mask to remove "over-articulation".
se = strel('disk',SizeOfSmoothingDisk);
closeBW = imclose(BW2,se); 

% Fill image.
fillBW = imfill(closeBW,'holes'); 
