# Supplementary material for: Robust optical flow algorithm for general single cell segmentation
Source: PLoS One. 2022 Jan 14;17(1):e0261763. doi: 10.1371/journal.pone.0261763 (PMC8759635; doi:10.1371/journal.pone.0261763)
Supplement: S5 File — Supporting .m file needed to run segmentation code. Please see comments of segmentation code for use. (M) [file pone.0261763.s005.m]

%% Read in a data cube for video microscopy data.
function out = ReadDataCube(dir_str)

files = dir(dir_str);
NumOfFiles = numel(files);

% Read in data from files.
k = 0; % Counter for storage arrays.
for i=3:NumOfFiles % Start from '3' because of '.' and '..' files.
    
    % Form string for filename.
    file = [ dir_str '\' files(i).name ];
    
    % Read file to image, map to grayscale and rescale image.
    A = imread(file);
    
    % If RGB then make Grayscale.
    if size(A,3) == 3
        A = rgb2gray(A);
    end
    % If not uint8 then recast.
    if isa(A,'uint8') == false
        A = im2uint8(A);
    end
    
    % Store the reflection and transmission images in arrays.
    k = k + 1;
    out(:,:,k) = A;
    
end

end
